# Supplementary material for: Phytochemical Characterization and Biological Assessment of Geranium robertianum L. Ethanolic Extract on Human Salivary Gland Carcinoma Cells
Source: Antioxidants (Basel). 2026 Feb 27;15(3):296. doi: 10.3390/antiox15030296 (PMC13023475; doi:10.3390/antiox15030296)
Supplement: Supplementary file 1 [file antioxidants-15-00296-s001.zip]

Archive with 1 entries (1 files):
- antioxidants-4137435-supplementary.pdf
